# Supplementary material for: Previous crop and rotation history effects on maize seedling health and associated rhizosphere microbiome
Source: Sci Rep. 2017 Nov 16;7:15709. doi: 10.1038/s41598-017-15955-9 (PMC5691165; doi:10.1038/s41598-017-15955-9)
Supplement: Supplementary file 2 — Supplementary tables 5-9 [file 41598_2017_15955_MOESM2_ESM.xlsx]

## Sheet: Supp. Table 5
Supplementary Table 5. Relative sequence abundance of bacterial phyla recovered from maize rhizosphere of seedlings growing in soils preceded by four different four year rotation sequences and exposed to western corn rootworm or Fusarium graminearum infestation. Suppl. Table 5 summarizes all phyla recovered across samples.
Western corn rootworm		Domain					Phylum
Soil provenance	Infestation	Archaea		Bacteria			Acidobacteria		Actinobacteria		Armatimonadetes		Bacteroidetes		Chlamydiae		Chloroflexi		Deinococcus-Thermus		Firmicutes		Gemmatimonadetes		Latescibacteria		Nitrospirae				Planctomycetes		Proteobacteria		Spirochaetes		Verrucomicrobia		BRC1		Candidatus_Saccharibacteria		Candidate_division_WPS-1		Candidate_division_WPS-2		Thaumarchaeota
Maize	No	23.9285		3258.47			358.21		346.53	ab	59.0086		340.736		2.2603		16.0907		7.23439		82.4353		39.2595		5.32001		5.59961				245.673		865.456		0.699705	ab	208.62		6.86898		48.118		10.4016	ab	15.7436	b	23.9285
Pea	No	22.5341		3012.16			320.84		309.684	b	58.1993		317.132		1.85911		12.4082		9.55695		84.697		32.7323		5.29008		5.37508				236.089		813.777		0.332009	b	190.462		6.27495		50.9205		9.92568	b	16.5969	b	22.5341
Soybean	No	26.7665	A	3314.48			387.18		374.088	aA	67.2548		347.636		3.59293		13.7455		8.48538		84.9756		43.7267		7.41564		6.09626				267.895		825.65		0.634064	ab	194.912		6.7822		44.9073		12.7718	a	21.0902	a	26.7665	A
Sunflower	No	25.7413		3121.75			374.824		325.77	bA	62.5656		312.675		2.47748		16.4542		5.47605		72.8785		34.7297		5.86794		6.46842				221.307		816.98		1.46603	aA	199.173		6.77851		50.6384		8.81637	b	15.4129	b	25.7413
Maize	Yes	25.2026		3374.73	ab		384.796	ab	339.614	ab	67.4922		350.964		1.38234	b	16.9001	a	6.87705		87.4095		44.3879		5.96964		5.43534				265.645		884.541	a	0.938051		207.99	a	8.54638	a	54.7906		11.6124	a	17.4718		25.2026
Pea	Yes	22.8417		2886.53	c		322.075	c	290.801	c	57.6775		308.806		1.57237	b	12.5766	b	7.64694		81.6012		31.628		5.8468		4.8774				227.276		778.813	b	0.643316		183.342	b	5.489	b	45.8824		8.76043	b	16.8466		22.8417
Soybean	Yes	23.1758	B	3117.01	bc		349.935	bc	314.159	bcB	65.3286		347.01		1.98215	ab	14.525	ab	8.98913		84.4085		38.2341		4.6175		5.37801				247.292		817.012	ab	0.374152		195.073	ab	5.59632	b	42.3529		12.2867	a	19.2477		23.1758	B
Sunflower	Yes	27.6434		3393.59	a		427.858	a	369.797	aB	61.4566		325.673		3.17117	a	17.2856	a	5.10573		79.1087		40.438		6.14201		6.40284				253.943		869.258	a	0.619255	B	208.578	a	8.11097	ab	49.8834		8.04741	b	16.9207		27.6434
	Soil Origin Effect			**													**																										**
	Infestation Effect
	n=8
Fusarium		Domain					Phylum
Soil provenance	Infestation	Archaea		Bacteria			Acidobacteria		Actinobacteria		Armatimonadetes		Bacteroidetes		Chlamydiae		Chloroflexi		Deinococcus-Thermus		Firmicutes		Gemmatimonadetes		Latescibacteria		Nitrospirae				Planctomycetes		Proteobacteria				Verrucomicrobia		BRC1		Candidatus_Saccharibacteria		Candidate_division_WPS-1		Candidate_division_WPS-2		Thaumarchaeota
Maize	No	34.2798		3974.24	a		430.288	a	421.115	aB	75.4376	a	462.7	aA	1.37651		12.9874	a	2.68043		61.5766	b	47.1346		10.8897		5.68258	B			307.545	a	950.784	a			307.783	aA	5.96248	a	90.6974	ab	14.5994	a	23.3155		33.8681
Pea	No	28.7991	B	3022.37	bB		342.199	bB	345.66	bB	49.714	bB	346.429	bB	1.12377		7.16968	bB	3.61185		54.5093	b	35.7125		8.11646	B	5.70667				216.891	bB	760.985	bB			231.848	cB	4.09911	cB	77.6335	b	10.7451	bB	18.6842	B	28.7058	B
Soybean	No	37.4448		3685.54	a		379.876	ab	422.442	a	76.3058	a	399.398	ab	1.6481		8.10358	b	6.00054		75.1126	aA	38.1219		9.19911		5.65351				296.383	a	895.616	a			274.44	b	4.05573	bc	90.4634	b	17.8448	a	25.0599		37.3334
Sunflower	No	36.5847		3940.58	a		429.737	a	449.008	a	68.2304	a	451.978	a	2.05377		13.8942	a	3.69918		55.444	b	45.4384		8.48389		6.67145				314.138	a	933.83	a			286.551	ab	5.78435	ab	108.41	a	11.1752	bB	23.162		36.5215
Maize	Yes	38.0307		3884.67			466.532		470.944	A	68.5185		397.419	abB	2.23154		11.4779		2.29086	c	57.7993	ab	45.5548		9.50512		7.21584	A			317.632		908.197				272.557	B	6.4664	a	76.1887	b	13.9465	ab	26.2516		37.935
Pea	Yes	41.4845	A	3928.64	A		477.582	A	462.659	A	69.5796	A	395.339	aA	1.90143		11.0651	A	3.40907	b	61.6261	a	48.9431		12.965	A	6.44323				316.232	A	895.61	A			289.761	A	6.76036	aA	80.924	b	13.2359	bA	27.6298	A	41.1215	A
Soybean	Yes	34.1223		3442.88			410.244		422.953		66.0855		344.54	b	1.09808		9.81747		6.88613	a	48.3676	bB	38.7619		8.87624		5.95689				275.731		821.428				237.741		4.46851	b	76.6613	b	16.132	a	22.8375		33.9616
Sunflower	Yes	31.0425		3658.41			391.318		403.334		65.6864		445.811	a	1.98846		11.5418		3.57289	b	49.9543	b	43.9991		8.28033		6.60783				271.884		901.008				261.698		5.39182	ab	104.77	a	12.1322	b	20.2018		30.9488
	Soil Origin Effect												**				**		**																						**		**
	Infestation Effect
	n=8
$ upper case denotes significant differences across infestation treatment within the same rotation soil; lower case denotes significant differences across rotation soils within the same infestation treatment

## Sheet: Supp. Table 6
Supplementary Table 6. Relative sequence abundance of bacterial taxa recovered from maize rhizosphere of seedlings growing in soils preceded by four different four year rotation sequences and exposed to western corn rootworm or Fusarium graminearum infestation. Differential abundance was tested with data aggregated at different levels of the taxonomic hierarchy. Suppl. Table 6 summarizes all bact…
Western corn rootworm		Class						Family								Genus
Soil provenance	Infestation	Saccharibacteria_genera_incertae_sedis		Acidobacteria_Gp1		Acidobacteria_Gp7		Alicyclobacillaceae		Sphingomonadaceae		Erythrobacteraceae		Bacteriovoracaceae		Emticicia		Luteolibacter		Deinococcus		Sphingomonas		Sphingobium		Devosia		Kaistia		Roseomonas		Rhodanobacter		Rhizobium		Pandoraea		Dongia
Maize	No	29.2345	bc	15.3389	ab	8.36515		5.45978	c	27.9831	a	3.3696	a	7.68758	b	4.65176	a	7.9093	aA	7.23439		4.02771	a	0.864136	b	2.13581	b	3.45259	a	0.60469		2.35427	a	2.49812		2.19115	a	0.982854	b
Pea	No	34.0855	ab	13.5061	bc	7.19542	B	9.56788	a	22.1067	b	2.24664	b	7.84161	b	4.03691	ab	9.4282	a	9.55695		1.17801	b	1.42488	b	4.5126	a	3.65749	aA	0.118355		0.552696	bcA	2.53147		2.31234	a	1.24439	b
Soy	No	23.1034	c	19.7681	a	8.32279		7.77118	b	25.851	a	2.67393	ab	7.71616	b	2.75965	b	4.12951	b	8.48538		2.09326	bc	0.734812	b	3.79778	a	2.44295	b	0		1.21029	ab	1.59147		0.320135	b	0.211944	c
Sunflower	No	35.8571	a	12.3734	c	10.3632		3.67705	d	26.556	a	2.82134	ab	10.1052	a	4.3564	a	4.28489	b	5.47605		2.88069	c	2.50994	a	3.9044	a	2.06728	b	0.452721		0.272336	c	3.29695	B	0.791898	b	2.24107	a
Maize	Yes	35.3856		15.9736	a	9.42581	b	6.05427	c	26.4074	a	3.27917	a	9.34137	ab	4.37266	a	4.28441	bB	6.87705		3.79187	a	0.443531	b	1.96188	b	3.57178	a	0.790586	a	2.70642	a	2.92132	b	2.87455	a	0.767285	b
Pea	Yes	32.2491		11.2465	b	9.64421	bA	11.236	a	20.9634	b	1.69057	c	8.89896	b	4.4538	a	9.99834	a	7.64694		0.664488	c	1.51919	ab	2.75254	ab	2.42529	bcB	0	b	0.110065	cB	3.33726	b	2.41793	a	0.652988	b
Soy	Yes	26.3986		16.7776	a	8.29372	b	8.49731	b	25.2294	ab	2.56245	ab	6.67884	c	2.79081	b	4.05895	b	8.98913		1.81746	b	1.63763	ab	3.48848	ab	2.70136	b	0.115071	b	0.943805	b	2.50179	b	0.103987	b	0.446107	b
Sunflower	Yes	37.0979		11.8961	b	14.6718	a	3.49266	c	29.3501	a	2.49731	b	10.5013	a	4.56468	a	4.73939	b	5.10573		3.55546	a	3.06256	a	4.67983	a	1.60407	c	0.821906	a	0.275561	c	6.4167	aA	0.946963	b	1.68358	a
	Soil Origin Effect	**		**		**		**		**		**		**		*		**				**		**				**				**		**		**		**
	Infestation Effect
	n=8
Fusarium greenhouse experiment		Class						Family								Genus
Soil provenance	Infestation	Saccharibacteria_genera_incertae_sedis		Acidobacteria_Gp1		Acidobacteria_Gp7		Alicyclobacillaceae		Sphingomonadaceae		Erythrobacteraceae		Bacteriovoracaceae		Emticicia		Luteolibacter		Deinococcus		Sphingomonas		Sphingobium		Devosia		Kaistia		Roseomonas		Rhodanobacter		Rhizobium		Pandoraea		Dongia
Maize	No	43.8672	b	24.8874	a	9.24637	A	3.81373	b	23.281	a	2.08104	a	9.3398	ab	3.57235	a	3.80291		2.68043		3.18769	a	1.15975	b	0.522528		3.42841	a	0.570074	ab	2.90564	a	2.57326	b	2.95706	a	1.06179	b
Pea	No	42.7846	b	15.8966	b	8.34397		3.575	b	15.6557	b	0.415992	b	6.40721	c	3.80365	a	4.75127		3.61185		1.24491	b	0.931819	b	0.894314		2.61674	b	0.214427	bc	0.874569	b	0.99093	c	3.39884	a	0.536781	b
Soy	No	42.5388	b	26.3922	a	8.77318		6.43359	a	21.0209	a	2.37392	a	7.09155	bc	1.12056	b	3.36761		5.75263		1.79951	b	1.65722	ab	1.10083		3.739	a	0	c	3.77004	a	1.76689	bcA	1.74684	b	0.424138	b
Sunflower	No	66.6192	a	15.3373	b	11.1329		3.23908	b	24.2075	a	1.81833	a	10.1186	a	3.16103	a	4.41256		3.54293		3.10125	aa	2.42212	a	1.59625		1.83502	c	0.879931	a	1.72646	b	4.36211	a	2.65623	a	2.22811	a
Maize	Yes	34.6437	c	26.7538	a	7.9795	bB	2.36788	b	21.6674	a	2.22912	a	9.00039	ab	2.73592	b	4.7644	b	2.07749	c	3.10079	ab	0.934671	b	0.346375	b	2.87778		0.692136	a	2.75757	ab	1.96115	b	2.74405	ab	0.774745	bc
Pea	Yes	44.6576	b	30.8252	a	10.7161	ab	3.64645	a	15.973	b	0.787837	b	7.82577	b	3.54314	a	6.39392	a	3.40907	b	2.2503	b	0.656635	b	0.378713	b	2.73913		0.084745	b	1.18656	c	1.88732	b	3.35611	a	0.841098	b
Soy	Yes	33.1578	c	28.4997	a	7.9606	b	3.9829	a	16.1068	b	2.26838	a	7.15839	b	0.500408	c	2.01125	c	6.88613	a	1.94425	b	0.732929	b	0.320275	b	2.09466		0.119002	b	3.46402	a	0.7443	cB	0.594189	c	0.30508	c
Sunflower	Yes	62.8354	a	14.0478	b	11.2365	a	2.13899	b	25.6016	a	2.09356	a	11.7198	a	3.68174	a	4.45295	b	3.23769	b	4.12947	a	3.26447	a	2.08482	a	2.16169		1.39344	a	1.72667	bc	3.85183	a	1.74411	b	2.09171	a
	Soil Origin Effect	**		**				**		**		**		**		**				**		**		**		*				**		**		**		**		**
	Infestation Effect
	n=8
$ upper case denotes significant differences across infestation treatment within the same rotation soil; lower case denotes significant differences across rotation soils within the same infestation treatment
$$ taxa under phyla correspond to those that consistently respond to soil origin

## Sheet: Supp.Table 7
Supplementary Table 7. Relative sequence abundance of bacterial and fungal taxa recovered from maze rhizosphere of seedlings growing in soils preceded by four different four year rotation sequences which respond to western corn rootworm infestation. Differential abundance was tested with data aggregated at different levels of the taxonomic hierarchy. Taxa are arranged from highest to lowest taxon…
Soil provenance	Infestation		Pseudomonadales		Pseudomonadaceae		Moraxellaceae		Acinetobacter			Enterobacteriales			Smaragdicoccus			Aeromicrobium			Mucoraceae			Actinomucor_OTU135
Maize	No		25.04	B	24.41		0.63	B	0.51	B		4.63	B		0.18			5.17	A		13.31	bB		1.04	B
Pea	No		25.35	B	24.83		0.52	B	0	B		4.06	B		0	B		5.47	A		15.53	b		0.79	B
Soybean	No		26.45	B	25.86		0.59	B	0.13	B		5.74			0	B		4.64			21.95	a		2.57	B
Sunflower	No		22.02	B	21.52	B	0.5	B	0.12	B		3.47	B		0	B		4.9	A		15.86	abB		2.96	B
Maize	Yes		37.78	A	27.62		10.17	A	8.85	A		9.94	A		0.62			4.42	B		19.82	A		4.42	A
Pea	Yes		37.56	A	28.49		9.06	A	8.85	A		7.91	A		0.34	A		4.17	B		20.16			5.22	A
Soybean	Yes		36.27	A	29.06		7.21	A	6.54	A		7.93			0.73	A		4.3			24.15			5.5	A
Sunflower	Yes		37.77	A	28.02	A	9.75	A	8.7	A		10.47	A		0.6	A		4.5	B		27.59	A		5.82	A
	Soil Origin Effect
	Infestation Effect		**		**		**		**			**			**			**			**			**
	n=8
$ upper case denotes significant differences across infestation treatment within the same rotation soil; lower case denotes significant differences across rotation soils within the same infestation treatment

## Sheet: Supp Table 8
Supplementary Table 8. Relative sequence abundance of bacterial and fungal taxa recovered from maize rhizosphere of seedlings growing in soils preceded by four different four year rotation sequences which respond to infestation with Fusarium graminearum. Differential abundance was tested with data aggregated at different levels of the taxonomic hierarchy. Taxa are arranged from highest to lowest …
A. Bacteria
Soil provenance	Infestation	Clostridium		Roseimicrobium		Chloroflexi, class Anaerolineae
Maize	No	1.05936		3.5806	A	0	B
Pea	No	1.137	A	1.81574	A	0.111897	B
Soybean	No	1.83462	A	2.26064	A	0
Sunflower	No	1.17824	A	1.86829		0.0665862
Maize	Yes	0.560793	a	0.885777	B	0.209395	A
Pea	Yes	0.398479	aB	0.911151	B	0.85003	A
Soybean	Yes	0.0698488	bB	0.601811	B	0.248463
Sunflower	Yes	0.0717925	bB	1.50623		0.275267
	Soil Effect
	Infestation effect	***		***		***
B. Fungi
Soil provenance	Infestation	Hypocreaceae		Trichoderma		Trichoderma virens		Trichoderma turrialbense			Saccharomycetes		Candida athensensis			Mucoromycotina_cls_Incertae_sedis		Endogonales		Endogone			Pezizomycetes		u. Pezizomycetes		Pezizomycetes_sp			Chytridiomycota		Chytridiomycetes			u. Fungi		Fungi_sp			Agaricomycetes_sp			Ascomycota_sp
Maize	No	25.6847	aA	18.8734	ab	8.69276	abA	5.99774	ab		10.0271	A	2.73953	A		37.8877	bA	3.38553	cA	0	c		17.481	abA	16.2218	A	10.6926	abA		52.9746	A	43.9297	B		9.10897		2.18213	abA		12.0404	abA		1.464	b
Pea	No	19.4071	b	14.72	bA	7.47115	bcA	6.02831	bA		2.98455		1.8239			30.8475	b	11.2416	bc	1.43128	bcA		23.0856	aA	14.1116	A	12.3145	aA		51.1683	A	46.3163			7.77329		0.5193	b		13.2933	aA		0.364225	b
Soybean	No	26.7663	aA	17.2626	abA	6.17162	cA	4.67364	bA		5.04063	A	1.51355	A		66.0376	aA	22.2085	abA	2.71404	b		15.3492	abA	11.1189	A	9.45001	abA		61.3521		50.4589			10.2585	A	4.75909	aA		7.91012	bA		1.92047	bA
Sunflower	No	27.7182	aA	22.6731	aA	10.1212	aA	8.80476	aA		3.47355	A	0.788825			63.6823	aA	27.026	aA	4.83241	aA		11.2118	b	10.8895	A	8.46015	bA		64.1403		56.7941			14.0544		3.05404	abA		13.6785	aA		4.25242	aA
Maize	Yes	19.0946	aB	12.8532		4.46831	B	3.02106			1.15447	B	0	B		27.453	bcB	0.760363	bB	0			7.9544	B	6.39345	B	5.25488	B		78.5081	B	69.8195	A		6.72855		0	B		4.41435	bcB		0
Pea	Yes	16.5514	aB	10.1907	B	5.10412	B	3.06168	B		0.8487		0			24.5782	c	2.48652	b	0	B		11.9895	B	4.37097	B	4.37097	B		65.2766	B	57.5423			7.45683		0			6.74683	abB		0
Soybean	Yes	16.8903	aB	8.27664	B	2.18429	B	1.06331	B		0.5317	B	0	B		32.8769	abB	4.10823	bB	0.682414			4.028	B	2.39014	B	2.39014	B		73.6814		58.4379			4.03846	B	0.616057	B		3.23623	cB		0	B
Sunflower	Yes	10.1204	bB	7.86048	B	3.78785	B	2.41481	B		0.696863	B	0			40.2833	aB	12.1189	aB	0.865213	B		6.79339		5.75451	B	4.78575	B		72.7701		66.1507			8.00026		0	B		9.84465	aB		0.787013	B
	Soil Effect															***		***		**			*														*			**			**
	Infestation effect	***		***		***		***			***		***			***		***		***			***		***		***			**		**			**		***			***			***
$ upper case denotes significant differences across infestation treatment within the same rotation soil; lower case denotes significant differences across rotation soils within the same infestation treatment

## Sheet: Supp Table 9
Supplementary Table 9. Relative sequence abundance of fungal taxa recovered from maize rhizosphere of seedlings growing in soils preceded by four different four year rotation sequences and exposed to western corn rootworm or Fusarium graminearum infestation. Differential abundance was tested with data aggregated at different levels of the taxonomic hierarchy. Suppl. Table 9 summarizes all fungal …
Western corn root worm experiment						Phylum														Class				Order														Family
Soil provenance	Infestation			Total_Fungi		Ascomycota		Basidiomycota		Glomeromycota		Zygomycota		Chytridiomycota		Rozellomycota		u_Fungi		Glomeromycetes		Mucoromycotina_Is		Capnodiales		Chaetothyriales		Orbiliales		Glomerales		u_Glomeromycetes		Mortierellales		Rhizophydiales		Hypocreaceae		Pleosporaceae		u_Pleosporales		Glomeraceae		Mortierellaceae		Cunninghamellaceae
Maize	No			439.41		205.08	B	44.72	a	45.9	ab	97.06	c	38.75	a	0.62		7.28		45.9	ab	31.62	b	2.69	cB	21.89		0	b	34.76	ab	4.37		65.44	c	5.92	ab	14.63	ab	4.27		5.87	a	27.31	ab	61.96	c	10.01	bc
Pea	No			430.06		221.2	B	30	b	26.5	b	125.4	a	23.75	b	0.46		2.76	B	26.5	b	33.74	b	4.65	b	16.13		0.46	bB	19.04	bc	2.22		91.66	aA	2.37	bc	10.19	bc	4.8		1.3	bc	15.38	b	87.48	aA	11.96	b
Soybean	No			466.33		239.26	B	43.14	a	24.63	b	119.91	ab	36.07	a	0.49		2.82		24.63	b	47.71	a	4.9	b	22.82		0.62	b	14.93	c	4.8	A	72.2	cB	5.85	aA	18.02	a	3.45		1.05	c	13.74	b	70.06	c	16.41	a
Sunflower	No			450.52		202.24		28.22	bB	76.17	aA	111.85	bc	29.12	ab	1.57		1.35	B	76.17	aA	31.67	bB	7.34	a	16.25		3.22	a	61.36	aA	7.65		80.17	b	0.52	c	8.52	c	3.86		4.65	ab	56.5	aA	79.08	b	8.42	c
Maize	Yes			494.01		250.01	A	47.58	a	35.95		110.33		41.85		0.47		7.82	a	35.95		39.7		4.39	cA	23.23	ab	0.89		26.82		4.33	a	70.63	b	4.85		17.4	a	4.28		6.56	a	21.21		66.95	b	12.49	ab
Pea	Yes			505.62		278.51	A	34.44	bc	37.33		120.95		27.33		0.94		6.12	abA	37.33		39.25		4.76	bc	20.09	ab	3.67	A	27.15		1.72	ab	81.7	abB	1.82		13.83	ab	2.47		3.61	b	22.95		78.4	aB	11.36	bc
Soybean	Yes			510.63		280.82	A	42.48	ab	23.35		124.52		34.71		0.44		4.32	b	23.35		47.36		5.75	ab	26.91	a	2.16		17.93		0	bB	77.16	abA	3.63	B	19.38	a	4.11		1.91	b	15.22		72.58	ab	14.9	a
Sunflower	Yes			443.27		210.4		34.01	cA	26.38	B	128.45		37.41		2.39		4.24	bA	26.38	B	45.1	A	6.87	a	16.26	b	3.9		21.33	B	3.58	a	83.35	a	2.42		7.2	b	4.97		3.5	b	17.5	B	79.51	a	8.35	c
	Soil Origin Effect							**				**		*				**				**		**										**				**				**				**		**
	Infestation Effect			*		*
	n=8
Fusarium experiment						Phylum														Class				Order														Family
Soil provenance	Infestation			Total_Fungi		Ascomycota		Basidiomycota		Glomeromycota		Zygomycota		Chytridiomycota		Rozellomycota		u_Fungi		Glomeromycetes		Mucoromycotina_Is		Capnodiales		Chaetothyriales		Orbiliales		Glomerales		u_Glomeromycetes		Mortierellales		Rhizophydiales		Hypocreaceae		Pleosporaceae		u_Pleosporales		Glomeraceae		Mortierellaceae		Cunninghamellaceae
Maize	No			998.92	a	418.5		59.9		350.04	a	106.23	bc	52.97	B	2.17		9.11		341.5	a	37.89	bA	2.12	bB	34.73	a	11.28	ab	236.66	a	22.15	aA	68.34		9.98		25.68	aA	12.94		16.3	a	204.94	a	65.12		8.13	b
Pea	No			756.49	b	400.41		55.95	B	139.76	c	101.09	c	51.17	B	0.34		7.77		139.02	c	30.85	b	2.12	b	23.37	b	14.4	ab	104.6	c	8.19	b	70.24		3.85	B	19.41	b	5.83		7.73	b	93	b	65.32		5.95	b
Soybean	No			997.23	a	474.16		69.49		249.92	b	131.76	abA	61.35		0.29		10.26	A	245.66	b	66.04	aA	3.47	b	38.31	a	8.73	b	179.35	b	17.57	a	65.73		14.62		26.77	aA	10.08		9.63	b	160.44	a	59.38		14.07	a
Sunflower	No			983.95	a	448.84		65.96		252.04	b	138.2	a	64.14		0.71		14.05		249.58	b	63.68	aA	6.38	a	30.98	ab	17.51	aA	193.75	ab	17.18	a	74.52		8.11		27.72	aA	10.21		9.36	ab	177.66	a	71.6		5.93	b
Maize	Yes			914.74		395.74		60.91		277.36		94.4		78.51	A	1.09		6.73		271.32		27.45	cB	3.92	bA	33.13		7.64	bc	190.68		13.94	bcB	66.95		15.85	a	19.09	aB	14.29	a	19.69	a	164.42		62.49		7.72	ab
Pea	Yes			869.7		438.16		76.73	A	174.96		105.65		65.28	A	1.46		7.46		171.42		24.58	bc	3.41	b	27.1		13.78	a	127.93		6.5	c	81.07		8.39	bA	16.55	a	6.99	b	10.15	b	116.29		77.22		6.24	b
Soybean	Yes			927.54		417.78		78.63		252.72		99.6	B	73.68		1.09		4.04	B	248.46		32.88	abB	2.81	b	33.86		4.46	c	179.29		20.72	a	66.72		13.81	ab	16.89	aB	8.3	b	8.73	b	160.79		61.32		10.7	a
Sunflower	Yes			911.12		406.7		66.61		238.32		117.79		72.77		0.92		8		237.34		40.28	aB	7.03	a	25.26		11.34	abB	186.96		15.82	ab	77.51		4.27	c	10.12	bB	10.03	ab	10.11	b	168.86		74.9		4.3	b
	Soil Origin Effect			*						***		*								**		**		**		**		*		**		**				*				**		**		**				**
	Infestation Effect																					**																**
	n=8
$ upper case denotes significant differences across infestation treatment within the same rotation soil; lower case denotes significant differences across rotation soils within the same infestation treatment
$$ taxa under phyla correspond to those that consistently respond to soil origin
[truncated: 48 more columns]
